# Supplementary material for: Dielectrophoretic Crossover Frequency of Single Particles: Quantifying the Effect of Surface Functional Groups and Electrohydrodynamic Flow Drag Force
Source: Nanomaterials (Basel). 2020 Jul 13;10(7):1364. doi: 10.3390/nano10071364 (PMC7408174; doi:10.3390/nano10071364)
Supplement: Supplementary file 1 [file nanomaterials-10-01364-s001.zip]

Archive with 4 entries (4 files):
- Movie S1 DEP oscillation r1.gif
- Movie S2 Brownie Motion and OT r1.gif
- Movie S3 from pDEP to nDEP r1.gif
- Movie S4 ACEO r1.gif
